# Supplementary material for: First identification and characterization of Borrobol‐type tephra in the Greenland ice cores: new deposits and improved age estimates
Source: J Quat Sci. 2018 Feb 15;33(2):212–24. doi: 10.1002/jqs.3016 (PMC5856069; doi:10.1002/jqs.3016)
Supplement: Supplementary file 1 — Table S1. Major oxide concentrations and secondary standards. [file JQS-33-212-s001.xlsx]

## Sheet: EPMA set up
Two The 5 µm beam spot had an accelerating voltage of 15 kV and a beam current of 2-80 nA and the 3 µm beam had an accelerating voltage of 15 kV, a beam current of 0.5-60 nA. S
Secondary standards (Lipari island obsidian and the synthetically produced BCR-2G) with known geochemical ranges, were analysed twice daily to monitor instrument drift and to identify any differences between the 5 µm or a 3 µm beam sizes.
EPMA analysis of samples was completed over three separate analytical periods; September 2012, June 2013, February 2016 at the Tephra Analytical Unit, Uni. Edinburgh.

## Sheet: NGRIP
RAW EPMA DATA														NORM EPMA DATA
GI-1e														GI-1e
	SiO2	TiO2	Al2O3	FeO	MnO	MgO	CaO	Na2O	K2O	P2O5	Cl	Total			SiO2	TiO2	Al2O3	FeO	MnO	MgO	CaO	Na2O	K2O	P2O5	Cl	Total	TAS	Analysis Date
NGRIP 1582.75 m	74.9822	0.1328	12.8955	1.6395	0.0274	0.1067	0.7866	4.0638	3.8144	0.0029	0.253	98.7046		NGRIP 1582.75 m	75.9663	0.134543	13.0647	1.66102	0.0277596	0.1081	0.796923	4.11713	3.86446	0.00293806	0.25632	100	7.98159	2013-06-29
NGRIP 1582.75 m	75.6406	0.1065	12.2509	1.5959	0.0559	0.0605	0.7614	4.0551	3.877	0.0133	0.335	98.7522		NGRIP 1582.75 m	76.5964	0.107846	12.4057	1.61607	0.0566063	0.0612645	0.771021	4.10634	3.92599	0.0134681	0.339233	99.9999	8.03233	2013-06-29
NGRIP 1582.75 m	75.3092	0.1197	12.944	1.4028	0.038	0.0292	0.7628	4.1289	3.8536	0.0069	0.1482	98.7433		NGRIP 1582.75 m	76.2677	0.121223	13.1087	1.42065	0.0384836	0.0295716	0.772508	4.18145	3.90264	0.00698782	0.150086	100	8.08409	2013-06-29
NGRIP 1582.75 m	74.7182	0.1253	12.8077	1.5938	0.0472	0.0772	0.9069	4.1352	3.8775	0	0.138	98.4243		NGRIP 1582.75 m	75.9144	0.127306	13.0127	1.61932	0.0479556	0.0784359	0.921419	4.2014	3.93958	0	0.140209	100.003	8.14098	2013-06-29
NGRIP 1582.75 m	74.1897	0.1282	11.9615	1.4374	0.0373	0.0706	0.7585	3.8039	3.5927	0.013	0.1332	96.126		NGRIP 1582.75 m	77.1796	0.133367	12.4436	1.49533	0.0388032	0.0734453	0.789069	3.9572	3.73749	0.0135239	0.138568	100	7.69469	2013-06-29
NGRIP 1582.75 m	76.5912	0.1186	13.3759	1.3393	0.0438	0.0942	0.7453	3.9347	4.0425	0.0037	0.1287	100.418		NGRIP 1582.75 m	76.2725	0.118106	13.3202	1.33373	0.0436177	0.093808	0.742198	3.91833	4.02568	0.0036846	0.128164	100	7.944	2013-06-29
Mean (n =6)	75.2385	0.12185	12.7059	1.50145	0.0416	0.0730667	0.786917	4.02027	3.84295	0.00663333	0.18935	98.5281		Mean (n =6)	76.3661	0.123732	12.8926	1.52435	0.0422044	0.0741043	0.798856	4.08031	3.89931	0.00676707	0.192097	100	7.97961
2 σ	1.65719	0.0183942	1.02491	0.247603	0.0194685	0.0542822	0.12056	0.256524	0.290829	0.0110125	0.170708	2.75389		2 σ	0.936908	0.0202542	0.754909	0.259292	0.0195255	0.054488	0.125858	0.233787	0.191234	0.0113336	0.172473	0.00223213	0.312647
GS2.1a														GS2.1a
	SiO2	TiO2	Al2O3	FeO	MnO	MgO	CaO	Na2O	K2O	P2O5	Cl	Total			SiO2	TiO2	Al2O3	FeO	MnO	MgO	CaO	Na2O	K2O	P2O5	Cl	Total		Analysis Date
NGRIP 1665.60 m 18/09/2013	73.529	0.1422	11.7512	1.2475	0.0369	0.08	0.8756	4.4078	3.6637	0.0102	0.12	95.864		NGRIP 1665.60 m	76.7014	0.148335	12.2582	1.30132	0.038492	0.0834516	0.913377	4.59797	3.82177	0.0106401	0.125177	100	8.41974	2013-06-24
NGRIP 1665.60 m 18/09/2013	74.9551	0.142	12.8841	1.6305	0.0404	0.1016	0.8916	4.2166	3.8809	0.0054	0.122	98.8701		NGRIP 1665.60 m	75.8117	0.143623	13.0313	1.64913	0.0408617	0.102761	0.901789	4.26479	3.92525	0.00546171	0.123394	100	8.19004	2013-06-24
NGRIP 1665.60 m 18/09/2013	74.3272	0.1453	13.1378	1.5844	0.0349	0.1146	0.9918	4.2191	3.8222	0.01	0.1303	98.5176		NGRIP 1665.60 m	75.4456	0.147486	13.3355	1.60824	0.0354251	0.116324	1.00672	4.28259	3.87971	0.0101505	0.132261	100	8.1623	2013-06-24
NGRIP 1665.60 m 18/09/2013	75.1789	0.1473	12.7097	1.5723	0.0381	0.1245	1.0065	4.1792	3.8416	0.0177	0.3393	99.1552		NGRIP 1665.60 m	75.8194	0.148555	12.818	1.5857	0.0384246	0.125561	1.01508	4.21481	3.87433	0.0178508	0.342191	99.9999	8.08914	2013-06-24
NGRIP 1665.60 m 18/09/2013	75.9354	0.1529	12.9465	1.5984	0.0405	0.1061	1.0471	4.1384	3.8042	0.0155	0.1243	99.9094		NGRIP 1665.60 m	76.0043	0.153039	12.9582	1.59985	0.0405367	0.106196	1.04805	4.14215	3.80765	0.0155141	0.124413	99.9999	7.9498	2013-06-24
NGRIP 1665.60 m 18/09/2013	74.2494	0.1513	12.6138	1.6786	0.0387	0.1037	0.9234	4.2002	3.8745	0.0091	0.122	97.9646		NGRIP 1665.60 m	75.7921	0.154444	12.8759	1.71348	0.0395041	0.105855	0.942585	4.28747	3.955	0.00928907	0.124535	100	8.24247	2013-06-24
NGRIP 1665.60 m 18/09/2013	74.2829	0.1534	12.5672	1.4753	0.0444	0.1377	0.9323	4.1158	3.8685	0.0202	0.1272	97.7248		NGRIP 1665.60 m	76.0123	0.156971	12.8598	1.50965	0.0454337	0.140906	0.954006	4.21162	3.95857	0.0206703	0.130161	100	8.17019	2013-06-24
NGRIP 1665.60 m 18/09/2013	74.863	0.1347	12.779	1.4743	0.0448	0.1156	0.8957	4.3041	3.8084	0.0169	0.2908	98.7273		NGRIP 1665.60 m	75.8281	0.136436	12.9437	1.49331	0.0453775	0.11709	0.907247	4.35958	3.85749	0.0171179	0.294549	100	8.21708	2013-06-24
NGRIP 1665.60 m 18/09/2013	75.7328	0.1648	12.7938	1.6217	0.0495	0.1127	0.985	4.2617	3.7999	0.0096	0.129	99.6605		NGRIP 1665.60 m	75.9908	0.165361	12.8374	1.62722	0.0496686	0.113084	0.988355	4.27622	3.81284	0.0096327	0.129439	100	8.08906	2013-06-24
NGRIP 1665.60 m 18/09/2013	73.3814	0.1476	12.7876	1.6356	0.0362	0.1127	0.9232	4.1123	3.8785	0.0159	0.1225	97.1536		NGRIP 1665.60 m	75.5313	0.151924	13.1623	1.68352	0.0372606	0.116002	0.950248	4.23278	3.99213	0.0163658	0.126089	99.9999	8.22491	2013-06-24
NGRIP 1665.60 m 18/09/2013	74.8106	0.1421	12.7536	1.3592	0.0372	0.0744	0.942	4.2965	3.9271	0.0105	0.1171	98.4704		NGRIP 1665.60 m	75.9727	0.144307	12.9517	1.38031	0.0377778	0.0755557	0.956633	4.36324	3.9881	0.0106631	0.118919	99.9999	8.35134	2013-06-24
NGRIP 1665.60 m 18/09/2013	75.0231	0.1542	12.7931	1.6006	0.0387	0.1158	0.9659	4.2661	3.7536	0.0229	0.2693	99.0032		NGRIP 1665.60 m	75.7785	0.155753	12.9219	1.61672	0.0390896	0.116966	0.975625	4.30905	3.79139	0.0231306	0.272011	100	8.10045	2013-06-24
NGRIP 1665.60 m 18/09/2013	73.9806	0.1435	12.6541	1.6076	0.0385	0.0911	0.8644	4.2205	3.9266	0.0175	0.1812	97.7256		NGRIP 1665.60 m	75.7024	0.14684	12.9486	1.64501	0.039396	0.0932202	0.884517	4.31873	4.01799	0.0179073	0.185417	100	8.33671	2013-06-24
NGRIP 1665.60 m 18/09/2013	75.1707	0.1526	12.9796	1.6067	0.0469	0.132	0.9446	4.214	3.9305	0.0108	0.2022	99.3907		NGRIP 1665.60 m	75.6315	0.153535	13.0592	1.61655	0.0471875	0.132809	0.950391	4.23983	3.9546	0.0108662	0.20344	99.9999	8.19443	2013-06-24
NGRIP 1665.60 m 18/09/2013	75.2067	0.1454	12.5398	1.4036	0.0333	0.098	0.8837	4.0896	3.9489	0.0156	0.1182	98.4827		NGRIP 1665.60 m	76.3654	0.14764	12.733	1.42522	0.033813	0.0995099	0.897315	4.15261	4.00974	0.0158403	0.120021	100	8.16235	2013-06-24
Mean (n =15)	74.7085	0.147953	12.7127	1.53975	0.0399333	0.108033	0.938187	4.21613	3.84861	0.0138533	0.167693	98.4413		Mean (n =15)	75.8925	0.150283	12.913	1.56368	0.0405499	0.109686	0.952796	4.28356	3.90977	0.0140734	0.170134	100	8.19333
2 σ	1.47853	0.0143642	0.620939	0.243593	0.00914382	0.035044	0.105833	0.16908	0.153004	0.00971534	0.147572	2.08368		2 σ	0.631182	0.0135796	0.466582	0.235214	0.00891107	0.0349175	0.0952424	0.217012	0.15836	0.00985762	0.148268	0.000179667	0.234761
	SiO2	TiO2	Al2O3	FeO	MnO	MgO	CaO	Na2O	K2O	P2O5	Cl	Total			SiO2	TiO2	Al2O3	FeO	MnO	MgO	CaO	Na2O	K2O	P2O5	Cl	Total		Analysis Date
NGRIP 1665.60 m 24/02/2016	75.4092	0.1459	13.1857	1.6148	0.0393	0.1011	0.9237	4.225	3.8979	0.015		99.5576		NGRIP 1665.60 m 24/02/2016	75.7443	0.146548	13.2443	1.62198	0.0394746	0.101549	0.927805	4.24377	3.91522	0.0150667		100	8.159	2016-02-24
NGRIP 1665.60 m 24/02/2016	75.8985	0.1404	13.0559	1.555	0.0536	0.1187	0.8933	4.315	4.0127	0.0213		100.064		NGRIP 1665.60 m 24/02/2016	75.8497	0.14031	13.0475	1.554	0.0535656	0.118624	0.892726	4.31223	4.01012	0.0212863		100	8.32235	2016-02-24
NGRIP 1665.60 m 24/02/2016	74.602	0.1505	12.5496	1.5493	0.0466	0.1256	0.9438	4.0319	3.8535	0.0058		97.8584		NGRIP 1665.60 m 24/02/2016	76.2346	0.153794	12.8242	1.58321	0.0476198	0.128349	0.964455	4.12014	3.93783	0.00592693		100	8.05797	2016-02-24
NGRIP 1665.60 m 24/02/2016	75.2307	0.1487	12.8107	1.571	0.0375	0.134	0.9658	4.3816	3.8101	0.0162		99.1062		NGRIP 1665.60 m 24/02/2016	75.9092	0.150041	12.9262	1.58517	0.0378382	0.135208	0.97451	4.42112	3.84446	0.0163461		100	8.26558	2016-02-24
NGRIP 1665.60 m 24/02/2016	75.0052	0.1488	12.8632	1.5568	0.0457	0.0998	0.9338	4.1909	3.7864	0.0162		98.6469		NGRIP 1665.60 m 24/02/2016	76.034	0.150841	13.0396	1.57815	0.0463268	0.101169	0.946609	4.24838	3.83834	0.0164222		99.9999	8.08672	2016-02-24
NGRIP 1665.60 m 24/02/2016	75.5419	0.154	12.4123	1.695	0.0311	0.1022	1.0294	4.1548	3.8322	0.0133		98.966		NGRIP 1665.60 m 24/02/2016	76.3312	0.155609	12.542	1.71271	0.0314249	0.103268	1.04016	4.19821	3.87224	0.013439		100	8.07045	2016-02-24
NGRIP 1665.60 m 24/02/2016	74.8147	0.1436	12.783	1.4977	0.0387	0.1132	0.8802	4.2643	3.8735	0.022		98.4309		NGRIP 1665.60 m 24/02/2016	76.0073	0.145889	12.9868	1.52158	0.0393169	0.115005	0.894231	4.33228	3.93525	0.0223507		100	8.26753	2016-02-24
NGRIP 1665.60 m 24/02/2016	74.0255	0.1545	12.3967	1.6005	0.041	0.1202	1.0279	4.1031	3.9714	0.0198		97.4605		NGRIP 1665.60 m 24/02/2016	75.9544	0.158526	12.7197	1.6422	0.0420683	0.123332	1.05468	4.21001	4.07488	0.0203159		100	8.28489	2016-02-24
NGRIP 1665.60 m 24/02/2016	76.9188	0.1567	13.0181	1.7727	0.0346	0.1193	0.8995	4.2226	4.1002	0.0159		101.258		NGRIP 1665.60 m 24/02/2016	75.9629	0.154753	12.8563	1.75067	0.03417	0.117817	0.888321	4.17012	4.04924	0.0157024		100	8.21937	2016-02-24
NGRIP 1665.60 m 24/02/2016	74.9923	0.1494	12.5726	1.7112	0.0388	0.0904	0.9732	4.1748	3.6885	0.0191		98.4101		NGRIP 1665.60 m 24/02/2016	76.2039	0.151814	12.7757	1.73885	0.0394268	0.0918605	0.988923	4.24225	3.74809	0.0194086		100	7.99034	2016-02-24
Mean (n =10)	75.2439	0.14925	12.7648	1.6124	0.04069	0.11245	0.94706	4.2064	3.88264	0.01646		98.9759		Mean (n =10)	76.0231	0.150812	12.8962	1.62885	0.0411232	0.113618	0.957242	4.24985	3.92257	0.0166265		100	8.17242
2 σ	1.57072	0.0100926	0.550226	0.173417	0.0129184	0.0271951	0.104783	0.201629	0.238561	0.00939134		2.21314		2 σ	0.366253	0.0107753	0.39533	0.160373	0.0131156	0.0275138	0.118482	0.173269	0.203885	0.00951912		0.00020975	0.2302

## Sheet: GRIP
RAW EPMA DATA														NORM EPMA DATA
GI-1e														GI-1e
	SiO2	TiO2	Al2O3	FeO	MnO	MgO	CaO	Na2O	K2O	P2O5	Cl	Total			SiO2	TiO2	Al2O3	FeO	MnO	MgO	CaO	Na2O	K2O	P2O5	Cl	Total	TAS	Analysis Date
GRIP 1727.75 m	76.1445	0.0835	12.5929	1.431	0.0296	0.0534	0.8174	4.1701	4.0232	0.0058	0.2168	99.5681		GRIP 1727.75 m	76.4748	0.0838622	12.6475	1.43721	0.0297284	0.0536316	0.820946	4.18819	4.04065	0.00582516	0.21774	100	8.22884	2013-06-28
GRIP 1727.75 m	75.5303	0.1303	12.3431	1.6023	0.0468	0.0595	0.8767	4.3629	3.9224	0.0121	0.2144	99.1008		GRIP 1727.75 m	76.2156	0.131482	12.4551	1.61684	0.0472246	0.0600399	0.884655	4.40249	3.95799	0.0122098	0.216345	100	8.36048	2013-06-28
GRIP 1727.75 m	73.523	0.1125	11.8271	1.6043	0.0405	0.0985	0.83	4.0932	3.6543	0.0181	0.3224	96.1239		GRIP 1727.75 m	76.4877	0.117036	12.304	1.66899	0.0421331	0.102472	0.863469	4.25825	3.80166	0.0188299	0.3354	100	8.05991	2013-06-28
GRIP 1727.75 m	77.0639	0.1262	12.4183	1.5685	0.0365	0.0467	0.6973	3.8816	3.937	0.0274	0.241	100.044		GRIP 1727.75 m	77.0297	0.126144	12.4128	1.5678	0.0364838	0.0466793	0.696991	3.87988	3.93525	0.0273878	0.240893	100	7.81513	2013-06-28
GRIP 1727.75 m	73.6296	0.1098	12.2464	1.5262	0.0326	0.1097	0.8558	4.0446	4.0031	0.0045	0.4481	97.0104		GRIP 1727.75 m	75.8987	0.113184	12.6238	1.57323	0.0336046	0.113081	0.882173	4.16924	4.12646	0.00463868	0.461909	100	8.29571	2013-06-28
GRIP 1727.75 m	76.1093	0.0851	12.8994	0.6058	0.0583	0.1382	0.82	4.0371	3.9389	0.0176	0.2186	98.9284		GRIP 1727.75 m	76.9337	0.0860218	13.0391	0.612362	0.0589315	0.139697	0.828882	4.08083	3.98157	0.0177906	0.220968	99.9999	8.0624	2013-06-28
GRIP 1727.75 m	75.7015	0.1253	12.7097	1.7022	0.03	0.0978	0.7678	4.1033	3.8112	0.0166	0.1511	99.2165		GRIP 1727.75 m	76.2993	0.126289	12.8101	1.71564	0.0302369	0.0985723	0.773863	4.1357	3.8413	0.0167311	0.152293	100	7.977	2013-06-28
Mean (n =7)	75.386	0.110386	12.4338	1.43433	0.0391857	0.0862571	0.809286	4.09897	3.89859	0.0145857	0.258914	98.5704		Mean (n =7)	76.4771	0.112003	12.6132	1.45601	0.0397633	0.087739	0.821568	4.15923	3.95498	0.0147733	0.26365	100	8.11421
2 σ	2.65705	0.0386103	0.697561	0.749121	0.0208472	0.0677793	0.119944	0.293035	0.254862	0.0158069	0.195187	2.8768		2 σ	0.795215	0.038963	0.504789	0.764622	0.0211162	0.0697266	0.134803	0.321099	0.222537	0.0158718	0.205816	0.000116346	0.383526
	SiO2	TiO2	Al2O3	FeO	MnO	MgO	CaO	Na2O	K2O	P2O5	Cl	Total			SiO2	TiO2	Al2O3	FeO	MnO	MgO	CaO	Na2O	K2O	P2O5	Cl	Total	TAS	Analysis Date
GRIP 1734 m	75.1847	0.1206	11.6065	1.6274	0.0365	0.0738	0.8304	4.1545	3.8143	0.0122	0.1325	97.5933		GRIP 1734 m	77.0388	0.123574	11.8927	1.66753	0.0374001	0.0756199	0.850878	4.25695	3.90836	0.0125009	0.135768	100	8.16531	2013-06-29
GRIP 1734 m	75.2663	0.12	12.9593	1.4614	0.0523	0.0769	0.8575	4.1557	4.0158	0.0056	0.1197	99.0904		GRIP 1734 m	75.9572	0.121102	13.0783	1.47481	0.0527801	0.0776059	0.865371	4.19385	4.05266	0.00565141	0.120799	100	8.24651	2013-06-29
GRIP 1734 m	74.1315	0.0973	12.5332	1.4465	0.0222	0.0566	0.8396	3.5913	3.9838	0.0109	0.852	97.5648		GRIP 1734 m	75.9818	0.0997286	12.846	1.4826	0.0227541	0.0580127	0.860556	3.68094	4.08323	0.0111721	0.873266	100	7.76417	2013-06-29
GRIP 1734 m	74.7656	0.1342	12.3194	1.187	0.0636	0.0556	0.7372	4.0351	3.881	0.0121	0.1149	97.3056		GRIP 1734 m	76.8359	0.137916	12.6605	1.21987	0.0653611	0.0571396	0.757613	4.14683	3.98847	0.012435	0.118082	100	8.1353	2013-06-29
GRIP 1734 m	76.1517	0.1145	11.4746	1.5209	0.0314	0.0298	0.8077	4.2142	3.905	0.0194	0.1173	98.3866		GRIP 1734 m	77.4005	0.116378	11.6628	1.54584	0.0319149	0.0302887	0.820945	4.28331	3.96904	0.0197181	0.119224	99.9999	8.25234	2013-06-29
GRIP 1734 m	75.6567	0.1253	13.2314	1.2662	0.0423	0.0946	0.8373	4.2109	4.0303	0.0146	0.138	99.6476		GRIP 1734 m	75.9243	0.125743	13.2782	1.27068	0.0424496	0.0949345	0.840261	4.22579	4.04455	0.0146516	0.138488	100	8.27034	2013-06-29
GRIP 1734 m	74.8801	0.1181	12.8103	1.4782	0.0379	0.0618	0.8268	4.1702	3.9389	0.0109	0.29	98.6231		GRIP 1734 m	75.9255	0.119749	12.9891	1.49884	0.0384291	0.0626628	0.838343	4.22842	3.99389	0.0110522	0.294049	100	8.22231	2013-06-29
GRIP 1734 m	75.5558	0.1218	12.581	1.5859	0.0338	0.0985	0.8703	4.195	3.8228	0.0166	0.1304	99.012		GRIP 1734 m	76.3097	0.123015	12.7065	1.60173	0.0341373	0.0994829	0.878984	4.23686	3.86095	0.0167656	0.131701	99.9999	8.09781	2013-06-29
Mean (n =8)	75.199	0.118975	12.4395	1.44669	0.04	0.06845	0.82585	4.09086	3.92399	0.0127875	0.23685	98.4029		Mean (n =8)	76.4217	0.120901	12.6393	1.47024	0.0406533	0.0694684	0.839119	4.15662	3.98764	0.0129934	0.241422	100	8.14426
2 σ	1.23711	0.0210316	1.24279	0.301205	0.0257398	0.0449154	0.0810909	0.41931	0.165634	0.00832033	0.510526	1.69092		2 σ	1.17735	0.0213096	1.14192	0.30746	0.0263546	0.0448366	0.0750302	0.392974	0.14991	0.00840906	0.523989	0.000186319	0.330605
GS-2.1a														GS-2.1a
	SiO2	TiO2	Al2O3	FeO	MnO	MgO	CaO	Na2O	K2O	P2O5	Cl	Total			SiO2	TiO2	Al2O3	FeO	MnO	MgO	CaO	Na2O	K2O	P2O5	Cl	Total	TAS	Analysis Date
GRIP 1818.3 m	75.404	0.1529	12.5969	1.4538	0.0367	0.1068	0.8975	4.0867	3.7626	0.025	0.3194	98.8424		GRIP 1818.3 m	76.2871	0.154691	12.7444	1.47083	0.0371298	0.108051	0.908011	4.13456	3.80667	0.0252928	0.323141	99.9999	7.94123	2013-06-24
GRIP 1818.3 m	75.4378	0.1504	13.0404	1.7479	0.0446	0.0946	0.9889	4.2164	3.9426	0.0124	0.1126	99.7887		GRIP 1818.3 m	75.5975	0.150718	13.068	1.7516	0.0446944	0.0948003	0.990994	4.22533	3.95095	0.0124263	0.112838	99.9999	8.17628	2013-06-24
GRIP 1818.3 m	73.5968	0.1445	12.7226	1.5658	0.0375	0.1272	1.0496	4.2009	3.9059	0.0163	0.1266	97.4937		GRIP 1818.3 m	75.4888	0.148215	13.0497	1.60605	0.038464	0.13047	1.07658	4.30889	4.00631	0.016719	0.129855	100	8.3152	2013-06-24
GRIP 1818.3 m	73.111	0.1578	12.7772	1.6594	0.0334	0.1227	0.9213	3.9131	3.6822	0.0159	0.4351	96.8292		GRIP 1818.3 m	75.5051	0.162967	13.1956	1.71374	0.0344937	0.126718	0.951469	4.04124	3.80278	0.0164207	0.449348	99.9999	7.84402	2013-06-24
GRIP 1818.3 m	72.7116	0.1395	12.2635	1.5017	0.0319	0.1192	0.893	4.2664	3.959	0.006	0.379	96.2707		GRIP 1818.3 m	75.5283	0.144904	12.7386	1.55987	0.0331357	0.123818	0.927593	4.43167	4.11236	0.00623243	0.393682	100	8.54403	2013-06-24
GRIP 1818.3 m	73.7399	0.1523	12.6982	1.7887	0.0318	0.1286	0.9156	4.4488	3.9287	0.0127	0.127	97.9723		GRIP 1818.3 m	75.2661	0.155452	12.961	1.82572	0.0324582	0.131262	0.93455	4.54088	4.01001	0.0129628	0.129628	100	8.55089	2013-06-24
GRIP 1818.3 m	74.9885	0.1337	12.5366	1.1731	0.0399	0.0638	0.7938	4.2801	3.8401	0.0039	0.1177	97.9711		GRIP 1818.3 m	76.5414	0.136469	12.7962	1.19739	0.0407263	0.0651212	0.810239	4.36874	3.91963	0.00398077	0.120137	100	8.28836	2013-06-24
GRIP 1818.3 m	74.6885	0.1402	12.8022	1.5702	0.041	0.1003	0.956	4.4152	3.8068	0.0187	0.1187	98.6579		GRIP 1818.3 m	75.7045	0.142107	12.9764	1.59156	0.0415577	0.101664	0.969005	4.47526	3.85859	0.0189544	0.120315	99.9999	8.33385	2013-06-24
GRIP 1818.3 m	73.6397	0.1593	12.2673	1.5346	0.0309	0.1554	0.8935	3.7875	3.8722	0.0257	0.4122	96.7783		GRIP 1818.3 m	76.0911	0.164603	12.6757	1.58569	0.0319286	0.160573	0.923244	3.91358	4.0011	0.0265555	0.425922	100	7.91469	2013-06-24
GRIP 1818.3 m	75.5132	0.1491	12.7872	1.632	0.0448	0.1097	0.9176	4.0608	3.8441	0.0177	0.1054	99.1816		GRIP 1818.3 m	76.1363	0.15033	12.8927	1.64547	0.0451697	0.110605	0.925172	4.09431	3.87582	0.0178461	0.10627	100	7.97013	2013-06-24
GRIP 1818.3 m	75.2332	0.1837	12.5799	1.4413	0.0343	0.1133	0.9589	4.2981	3.9483	0.014	0.1707	98.9758		GRIP 1818.3 m	76.0117	0.185601	12.7101	1.45621	0.0346549	0.114472	0.968823	4.34258	3.98916	0.0141449	0.172466	99.9999	8.33173	2013-06-24
GRIP 1818.3 m	75.4823	0.1575	12.7721	1.7411	0.0365	0.1018	0.9916	4.5042	3.7222	0.0135	0.1273	99.6499		GRIP 1818.3 m	75.7475	0.158053	12.817	1.74722	0.0366282	0.102158	0.995084	4.52002	3.73528	0.0135474	0.127747	100	8.2553	2013-06-24
Mean (n =12)	74.4622	0.151742	12.6537	1.56747	0.0369417	0.11195	0.931442	4.20652	3.85122	0.01515	0.212642	98.201		Mean (n =12)	75.8255	0.154509	12.8854	1.59595	0.0375868	0.114143	0.948397	4.28309	3.92239	0.0154236	0.217612	100	8.20548
2 σ	2.06654	0.0257242	0.446952	0.337932	0.00961191	0.0445479	0.129051	0.4288	0.184922	0.0128941	0.263895	2.33857		2 σ	0.766932	0.0255598	0.329956	0.336715	0.00918166	0.0470724	0.126192	0.40416	0.218454	0.0131832	0.274445	0.000201878	0.478262

## Sheet: NEEM 
RAW EPMA DATA														NORM EPMA DATA
GI-1e														GI-1e
	SiO2	TiO2	Al2O3	FeO	MnO	MgO	CaO	Na2O	K2O	P2O5	Cl	Total			SiO2	TiO2	Al2O3	FeO	MnO	MgO	CaO	Na2O	K2O	P2O5	Cl	Total	TAS	Analysis Date
NEEM 1524.80 m 3um	75.0654	0.152	13.1444	1.6212	0.0326	0.1028	0.9906	4.1083	3.9179	0.02		99.1554		NEEM 1524.80 m 3um	75.7048	0.153295	13.2564	1.63501	0.0328777	0.103676	0.999038	4.14329	3.95127	0.0201704		99.9998	8.09457	2012-09-07
NEEM 1524.80 m 5um	74.2305	0.1495	12.3735	1.3971	0.0458	0.093	0.9275	4.4297	3.8671	0.0162		97.5299		NEEM 1524.80 m 5um	76.1105	0.153286	12.6869	1.43248	0.04696	0.0953554	0.95099	4.54189	3.96504	0.0166103		100	8.50693	2012-09-07
NEEM 1524.80 m 5um	74.7948	0.1398	12.7533	1.4977	0.0404	0.0875	0.9674	4.2035	3.9338	0.012		98.4302		NEEM 1524.80 m 5um	75.9877	0.14203	12.9567	1.52159	0.0410443	0.0888955	0.982828	4.27054	3.99654	0.0121914		100	8.26708	2012-09-07
NEEM 1524.80 m 5um	73.5974	0.1546	12.7729	1.6031	0.048	0.1212	1.0034	3.9699	3.8201	0.0174		97.1079		NEEM 1524.80 m 5um	75.7893	0.159204	13.1533	1.65084	0.0494296	0.12481	1.03328	4.08813	3.93387	0.0179182		100	8.022	2012-09-07
NEEM 1524.80 m 5um	75.5266	0.1608	12.7791	1.6506	0.0342	0.1714	1.018	4.2105	4.006	0.0225		99.5798		NEEM 1524.80 m 5um	75.8453	0.161479	12.833	1.65757	0.0343443	0.172123	1.0223	4.22827	4.0229	0.0225949		99.9999	8.25117	2012-09-07
NEEM 1524.80 m 5um	72.9918	0.1743	12.2722	1.6165	0.0277	0.1272	0.9694	3.912	3.8782	0.0219		95.9911		NEEM 1524.80 m 5um	76.0402	0.181579	12.7847	1.68401	0.0288568	0.132512	1.00989	4.07538	4.04017	0.0228146		100	8.11554	2012-09-07
NEEM 1524.80 m 5um	75.1555	0.1562	13.0593	1.5088	0.0427	0.0978	0.9457	4.2274	3.9351	0.0166		99.145		NEEM 1524.80 m 5um	75.8036	0.157547	13.1719	1.52181	0.0430682	0.0986434	0.953855	4.26386	3.96904	0.0167432		100	8.23289	2012-09-07
NEEM 1524.80 m 5um	72.7991	0.1647	12.282	1.4449	0.032	0.1192	0.9717	3.9696	3.9937	0.0151		95.7921		NEEM 1524.80 m 5um	75.997	0.171935	12.8215	1.50837	0.0334057	0.124436	1.01438	4.14397	4.16913	0.0157633		99.9999	8.31311	2012-09-07
Mean (n =8)	74.2701	0.156488	12.6796	1.54249	0.037925	0.115012	0.974213	4.12886	3.91899	0.0177125		97.8414		Mean (n =8)	75.9098	0.160044	12.9581	1.57646	0.0387483	0.117556	0.99582	4.21942	4.006	0.0181008		100	8.22541
2 σ	2.0733	0.0207627	0.67697	0.186452	0.0146255	0.0538294	0.0590821	0.34685	0.125966	0.00712215		2.93287		1 σ	0.285776	0.0242593	0.421362	0.182786	0.0148458	0.0543316	0.0613971	0.300594	0.150041	0.00721838		0.00022939	0.302338

## Sheet: MD99-2271
RAW EPMA DATA														NORM EPMA DATA
GS2.1a														GS2.1a
	SiO2	TiO2	Al2O3	FeO	MnO	MgO	CaO	Na2O	K2O	P2O5	Cl	Total			SiO2	TiO2	Al2O3	FeO	MnO	MgO	CaO	Na2O	K2O	P2O5	Cl	Total	TAS	Analysis date
MD992271 806-808 cm 2016 5um	74.6408	0.1286	12.0418	1.1626	0.0337	0.0568	0.7468	4.1702	3.72	0.0046		96.7058	1.03406	MD992271 806-808 cm 2016 5um	77.1834	0.132981	12.452	1.2022	0.034848	0.0587348	0.772239	4.31225	3.84672	0.0047567		100	8.15897	2016-02-24
MD992271 806-808 cm 2016 5um	73.2868	0.1435	12.0542	1.4362	0.0409	0.0819	0.8785	4.0499	3.6569	0.0186		95.6473	1.04551	MD992271 806-808 cm 2016 5um	76.6219	0.15003	12.6028	1.50156	0.0427613	0.0856271	0.918479	4.2342	3.82332	0.0194464		100	8.05752	2016-02-24
MD992271 806-808 cm 2016 5um	72.3119	0.1341	12.3397	1.5269	0.0436	0.1206	0.9111	4.0526	3.6772	0.0204		95.1381	1.0511	MD992271 806-808 cm 2016 5um	76.0073	0.140953	12.9703	1.60493	0.0458281	0.126763	0.95766	4.2597	3.86512	0.0214425		100	8.12482	2016-02-24
MD992271 806-808 cm 2016 5um	72.3698	0.1587	12.5361	1.5439	0.0441	0.1305	0.9194	4.0217	3.72	0.0184		95.4627	1.04753	MD992271 806-808 cm 2016 5um	75.8095	0.166243	13.1319	1.61728	0.0461961	0.136703	0.963099	4.21285	3.89681	0.0192745		99.9999	8.10966	2016-02-24
MD992271 806-808 cm 2016 5um	72.5514	0.1516	12.2098	1.4953	0.0429	0.1218	0.9574	3.9415	3.8062	0.0177		95.2955	1.04937	MD992271 806-808 cm 2016 5um	76.1331	0.159084	12.8126	1.56912	0.0450179	0.127813	1.00466	4.13608	3.9941	0.0185738		100	8.13018	2016-02-24
MD992271 806-808 cm 2016 5um	72.4414	0.1475	12.5389	1.4677	0.0346	0.0865	0.9335	4.1678	3.7397	0.0161		95.5736	1.04631	MD992271 806-808 cm 2016 5um	75.7965	0.154331	13.1196	1.53568	0.0362025	0.0905062	0.976734	4.36083	3.9129	0.0168457		100	8.27373	2016-02-24
MD992271 806-808 cm 2016 5um	73.7281	0.1524	12.5795	1.6825	0.0467	0.145	0.9368	4.2165	3.5788	0.0169		97.0831	1.03005	MD992271 806-808 cm 2016 5um	75.9433	0.156979	12.9575	1.73305	0.0481031	0.149357	0.964947	4.34319	3.68633	0.0174078		100	8.02951	2016-02-24
MD992271 806-808 cm 2016 5um	72.8322	0.1483	12.539	1.5676	0.0347	0.1048	0.9293	3.9825	3.7123	0.0178		95.8684	1.0431	MD992271 806-808 cm 2016 5um	75.971	0.154691	13.0794	1.63516	0.0361955	0.109317	0.96935	4.15413	3.87229	0.0185671		100	8.02642	2016-02-24
MD992271 806-808 cm 2016 5um	71.3227	0.1143	14.5967	1.2631	0.0253	0.0707	1.8281	5.0596	3.1113	0.0206		97.4124	1.02656	MD992271 806-808 cm 2016 5um	73.2173	0.117336	14.9844	1.29665	0.0259721	0.072578	1.87666	5.194	3.19395	0.0211472		100	8.38795	2016-02-24
Mean (n =9)	72.8317	0.142111	12.604	1.46064	0.0385	0.102067	1.00454	4.1847	3.63582	0.0167889		96.0208		Mean (n =9)	75.8537	0.14807	13.1234	1.52174	0.0401249	0.106378	1.04487	4.35636	3.78795	0.0174958		100	8.14431
2 σ	1.90723	0.0279334	1.55373	0.317556	0.0137233	0.0594729	0.630105	0.681608	0.412536	0.00960075		1.66037		2 σ	2.17228	0.0303375	1.47223	0.338511	0.0145414	0.0622303	0.638287	0.647325	0.474817	0.0100226		0.000151645	0.237394

## Sheet: MD99-2272
RAW EPMA DATA														NORM EPMA DATA
GS2.1a														GS2.1a
	SiO2	TiO2	Al2O3	FeO	MnO	MgO	CaO	Na2O	K2O	P2O5	Cl	Total			SiO2	TiO2	Al2O3	FeO	MnO	MgO	CaO	Na2O	K2O	P2O5	Cl	Total	TAS
MD992272 1697 cm	75.94	0.16	13.29	1.71	0.03	0.17	0.95	3.85	4.18	0.0046		100.285	0.997162	MD992272 1697 cm	75.7245	0.159546	13.2523	1.70515	0.0299149	0.169518	0.947304	3.83907	4.16814	0.00458695		100	8.00721
MD992272 1697 cm	75.44	0.24	11.45	1.38	0	0.08	0.57	3.81	3.93	0.0186		96.9186	1.03179	MD992272 1697 cm	77.8385	0.24763	11.814	1.42388	0	0.0825435	0.588122	3.93113	4.05495	0.0191914		100	7.98608
MD992272 1697 cm	74.32	0.14	12.74	1.68	0.05	0.06	0.95	2.98	4.15	0.0204		97.0904	1.02997	MD992272 1697 cm	76.5472	0.144196	13.1218	1.73035	0.0514984	0.0617981	0.97847	3.0693	4.27437	0.0210113		100	7.34367
MD992272 1697 cm	73.03	0.15	12.76	1.6	0.05	0.04	0.92	3.19	4.23	0.0184		95.9884	1.04179	MD992272 1697 cm	76.0821	0.156269	13.2933	1.66687	0.0520896	0.0416717	0.958449	3.32332	4.40678	0.019169		100	7.7301
MD992272 1697 cm	72.67	0.13	12.58	1.59	0.01	0.08	0.89	2.99	3.2	0.0177		94.1577	1.06205	MD992272 1697 cm	77.179	0.138066	13.3606	1.68866	0.0106205	0.0849638	0.945223	3.17552	3.39855	0.0187983		100	6.57408
MD992272 1697 cm	72.56	0.2	12.76	1.65	0.08	0.12	0.88	3.65	3.89	0.0161		95.8061	1.04377	MD992272 1697 cm	75.7363	0.208755	13.3186	1.72223	0.083502	0.125253	0.918522	3.80978	4.06028	0.0168048		100	7.87006
MD992272 1697 cm	72.55	0.16	12.73	1.63	0	0.13	0.88	3.78	3.48	0.0169		95.3569	1.04869	MD992272 1697 cm	76.0826	0.167791	13.3498	1.70937	0	0.13633	0.922849	3.96406	3.64945	0.0177229		100	7.6135
MD992272 1697 cm	72.25	0.15	12.21	1.56	0.02	0.08	0.9	2.81	3.73	0.0178		93.7278	1.06692	MD992272 1697 cm	77.0849	0.160038	13.0271	1.66439	0.0213384	0.0853535	0.960227	2.99804	3.97961	0.0189912		100	6.97765
MD992272 1697 cm	72.05	0.18	12.08	1.64	0.05	0.06	0.91	2.62	3.73	0.0206		93.3406	1.07135	MD992272 1697 cm	77.1904	0.192842	12.9418	1.75701	0.0535673	0.0642807	0.974924	2.80692	3.99612	0.0220697		100	6.80304
MD992272 1697 cm	71.73	0.12	12.74	1.65	0.02	0.11	0.86	3.46	3.26			93.95	1.0644	MD992272 1697 cm	76.3491	0.127728	13.5604	1.75625	0.0212879	0.117084	0.915381	3.68281	3.46993	0		100	7.15274
MD992272 1697 cm	70.35	0.11	12.17	1.57	0.03	0.08	0.89	3.26	3.56			92.02	1.08672	MD992272 1697 cm	76.4508	0.119539	13.2254	1.70615	0.0326016	0.0869376	0.967181	3.54271	3.86872	0		100	7.41143
Mean (n =11)	72.99	0.158182	12.5009	1.60545	0.0309091	0.0918182	0.872727	3.30909	3.75818	0.0167889		95.331		Mean (n =11)	76.5696	0.165673	13.115	1.68457	0.0324019	0.0959757	0.916059	3.46752	3.93881	0.014395		100	7.40633
2 σ	3.28297	0.0747359	0.980957	0.175126	0.0493595	0.0747359	0.208632	0.861369	0.715252	0.00960075		4.54274		2 σ	1.35339	0.0755382	0.927006	0.183414	0.0515279	0.0747191	0.22194	0.822218	0.638043	0.0169292		4.1187e-14	0.973364
*For EPMA conditions and secondary standards related to this data, contact Esther R. Guðmundsdóttir: estherrg@hi.is

## Sheet: MD99-2275
RAW EPMA DATA														NORM EPMA DATA
GS2.1a														GS2.1a
	SiO2	TiO2	Al2O3	FeO	MnO	MgO	CaO	Na2O	K2O	P2O5	Cl	Total			SiO2	TiO2	Al2O3	FeO	MnO	MgO	CaO	Na2O	K2O	P2O5	Cl	Total	TAS
MD99-2275 3679 cm	74.36	0.14	13.11	1.66	0.03	0.13	0.97	3.87	3.17			97.44	1.02627	MD99-2275 3679 cm	76.3136	0.143678	13.4544	1.70361	0.0307882	0.133415	0.995484	3.97167	3.25328	0		100	7.22496
MD99-2275 3679 cm	72.64	0.13	12.88	1.55	0.04	0.08	0.93	3.42	3.18			94.85	1.0543	MD99-2275 3679 cm	76.5841	0.137059	13.5793	1.63416	0.0421719	0.0843437	0.980496	3.60569	3.35266	0		100	6.95836
MD99-2275 3679 cm	71.72	0.16	12.73	1.71	0.04	0.09	0.97	3.54	3.13			94.09	1.06281	MD99-2275 3679 cm	76.2249	0.17005	13.5296	1.81741	0.0425125	0.0956531	1.03093	3.76236	3.3266	0		100	7.08896
Mean (n =3)	72.9067	0.143333	12.9067	1.64	0.0366667	0.1	0.956667	3.61	3.16			95.46		Mean (n =3)	76.3742	0.150262	13.5211	1.71839	0.0384908	0.104471	1.0023	3.77991	3.31085	0		100	7.09076
2 σ	2.6801	0.0305505	0.382797	0.163707	0.011547	0.052915	0.046188	0.466047	0.052915			3.51266		2 σ	0.374197	0.0349068	0.125762	0.185029	0.0133457	0.0513935	0.0517965	0.367242	0.103056	0		2.00972e-14	0.266622
*For EPMA conditions and secondary standards related to this data, contact Esther R. Guðmundsdóttir: estherrg@hi.is

## Sheet: EPMA standards
Standard	Date/Time	SiO2	TiO2	Al2O3	FeO	MnO	MgO	CaO	Na2O	K2O	P2O5	Cl	Total
Lipari Obsidian	07 Sept 12 Morning 0805 5um	75.3542	0.0831	12.9779	1.4764	0.0724	0.047	0.7858	4.1097	5.1976	0.0017		100.106
Lipari Obsidian	07 Sept 12 Morning 0805 5um	73.4934	0.0757	13.2136	1.4755	0.0747	0.0542	0.7479	4.2803	5.3572	-0.008		98.7642
Lipari Obsidian	07 Sept 12 Morning 0805 5um	73.2704	0.0786	13.0481	1.601	0.066	0.0264	0.7335	4.0719	5.0435	0.0097		97.9492
Lipari Obsidian	07 Sept 12 Morning 0805 5um	74.335	0.0822	12.9163	1.5481	0.0664	0.0448	0.7893	4.1239	5.1449	0.0105		99.0615
Lipari Obsidian	07 Sept 12 Morning 0805 5um	73.844	0.0741	13.1327	1.5253	0.0637	0.0236	0.7579	4.2536	5.2347	0.0058		98.9154
Lipari Obsidian	07 Sept 12 End of Night 5um	73.1885	0.087	12.908	1.6405	0.073	0.0332	0.7468	4.0719	5.1697	0.0003		97.919
Lipari Obsidian	07 Sept 12 End of Night 5um	71.4262	0.0815	12.7012	1.682	0.0683	0.0123	0.7241	4.1795	5.4086	0.0041		96.2878
Lipari Obsidian	07 Sept 12 End of Night 5um	71.3135	0.0693	12.9303	1.4747	0.079	0.0278	0.7384	4.1246	5.1953	-0.0003		95.9527
Lipari Obsidian	07 Sept 12 End of Night 5um	72.9421	0.0771	12.9389	1.5429	0.0693	0.028	0.7344	4.0052	5.1549	0.0063		97.4991
Lipari Obsidian	07 Sept 12 End of Night 5um	71.8497	0.0815	13.2945	1.6007	0.0666	0.0315	0.7482	4.2864	5.1386	-0.0038		97.0939
Lipari Obsidian	07 Sept 12 End of Night 5um	71.7835	0.073	12.8092	1.3314	0.0749	0.0485	0.7678	4.035	4.9671	0.0035		95.8939
Lipari Obsidian	07 Sept 12 End of Night 5um	73.0135	0.0754	12.8656	1.8002	0.0642	0.0399	0.6793	4.121	5.0754	0.0027		97.7371
Lipari Obsidian	07 Sept 12 End of Night 5um	73.3967	0.0765	13.2298	1.5663	0.0723	0.0328	0.7345	4.0702	5.348	0.0077		98.5348
Lipari Obsidian	07 Sept 12 End of Night 5um	74.2614	0.0769	13.1184	1.4922	0.0711	0.0373	0.7647	4.1444	5.1893	0.0044		99.1601
Lipari Obsidian	07 Sept 12 End of Night 5um	73.5069	0.0707	12.8766	1.7556	0.0626	0.0605	0.7468	4.1265	5.3976	0.0169		98.6207
Lipari Obsidian	24 June 13 morning 1149 5um	74.4966	0.0725	12.9243	1.5014	0.0728	0.0433	0.6967	4.0807	5.2289	0.0043	0.3688	99.4901
Lipari Obsidian	24 June 13 morning 1149 5um	74.607	0.0822	13.0577	1.495	0.0691	0.021	0.8116	3.8848	5.1997	0.0057	0.3682	99.602
Lipari Obsidian	24 June 13 morning 1149 5um	75.0829	0.0777	13.2261	1.5157	0.0753	0.0454	0.7236	4.1071	5.1205	0.0078	0.3667	100.349
Lipari Obsidian	24 June 13 morning 1149 5um	74.3125	0.0778	13.1579	1.3171	0.0627	0.0457	0.7289	3.9955	5.0708	0.0058	0.3595	99.1343
Lipari Obsidian	24 June 13 morning 1149 5um	73.5541	0.0783	13.3001	1.5818	0.0737	0.0286	0.7468	4.1738	5.1206	0.0036	0.3521	99.0135
Lipari Obsidian	25 Jun 13 Morning 0807 am 5um	74.1397	0.0744	13.1601	1.5295	0.0563	0.0582	0.8244	4.1142	5.2846	0.0106	0.3648	99.617
Lipari Obsidian	25 Jun 13 Morning 0807 am 5um	74.6322	0.0827	13.1972	1.5633	0.0594	0.0246	0.7202	4.1143	5.2261	0.0105	0.3705	100.001
Lipari Obsidian	25 Jun 13 Morning 0807 am 5um	74.0966	0.0778	13.0644	1.5062	0.0706	0.0662	0.6603	3.9245	5.1311	0.0048	0.3632	98.9659
Lipari Obsidian	25 Jun 13 Morning 0807 am 5um	74.11	0.0777	12.9258	1.4819	0.0652	0.0168	0.6413	4.059	5.2202	0.0068	0.36	98.9648
Lipari Obsidian	25 Jun 13 Morning 0807 am 5um	74.3675	0.0728	12.7882	1.6379	0.0659	0.0437	0.755	4.1628	5.2958	0.0069	0.3631	99.5595
Lipari Obsidian	25 Jun 13 Morning 0807 am 5um	73.9839	0.0791	13.0505	1.5451	0.0679	0.0248	0.7663	4.1583	5.1981	0.009	0.362	99.245
Lipari Obsidian	26 Jun 13 Morning 0838 am 5um	74.5987	0.0872	12.8616	1.6017	0.0597	0.0574	0.7968	3.958	5.1936	0.0069	0.3623	99.5838
Lipari Obsidian	26 Jun 13 Morning 0838 am 5um	74.0626	0.0775	12.8043	1.564	0.0707	0.0445	0.7514	4.2303	5.015	0.0021	0.3537	98.9761
Lipari Obsidian	26 Jun 13 Morning 0838 am 5um	74.5881	0.0735	13.016	1.5587	0.0693	0.0498	0.7442	4.1717	5.1906	0.0045	0.3485	99.8147
Lipari Obsidian	26 Jun 13 Morning 0838 am 5um	73.8118	0.0772	13.0654	1.4761	0.0603	0.0519	0.6886	4.1002	5.3025	0.0075	0.3624	99.0039
Lipari Obsidian	27 Jun 13 Morning 0819 am 5um	74.0074	0.0687	12.9011	1.5661	0.0674	0.0768	0.7225	4.0827	5.1239	0.0093	0.3635	98.9894
Lipari Obsidian	27 Jun 13 Morning 0819 am 5um	74.5407	0.0802	13.0922	1.3787	0.0601	0.0502	0.72	3.9743	5.3018	0.012	0.3601	99.5702
Lipari Obsidian	27 Jun 13 Morning 0819 am 5um	74.9343	0.0728	13.0055	1.4773	0.0664	0.036	0.7589	3.9728	5.2816	0.0141	0.3672	99.9868
Lipari Obsidian	28 Jun 13 Morning 1131 am 5um	74.627	0.0796	13.1199	1.5391	0.0758	0.0421	0.7808	4.1241	5.207	0.006	0.3559	99.9575
Lipari Obsidian	28 Jun 13 Morning 1131 am 5um	73.7118	0.0784	12.9245	1.6138	0.0578	0.0425	0.7609	4.0012	5.0704	0.0108	0.3453	98.6173
Lipari Obsidian	28 Jun 13 Morning 1131 am 5um	73.952	0.0858	13.0501	1.5508	0.0693	0.024	0.7619	4.2304	5.3223	0.0063	0.3639	99.4167
Lipari Obsidian	28 Jun 13 End of Night 5 um	74.4031	0.0872	12.9145	1.5941	0.0666	0.0423	0.7543	4.0548	5.2096	0.0092	0.3594	99.4951
Lipari Obsidian	28 Jun 13 End of Night 5 um	73.8232	0.0761	12.9903	1.5081	0.0662	0.0565	0.8078	4.1456	5.066	-0.0003	0.3633	98.9027
Lipari Obsidian	28 Jun 13 End of Night 5 um	73.4619	0.0795	12.8961	1.4736	0.0669	0.041	0.7966	4.1121	5.087	0.0113	0.3558	98.382
Lipari Obsidian	28 Jun 13 End of Night 5 um	74.5111	0.0803	12.6018	1.5108	0.0623	0.0502	0.7951	4.2207	5.1472	0.0077	0.3619	99.3491
Lipari Obsidian	28 Jun 13 End of Night 5 um	74.6503	0.0726	12.9514	1.5989	0.0701	0.0392	0.7702	4.0831	5.1217	0.0133	0.3595	99.7304
Lipari Obsidian	28 Jun 13 End of Night 5 um	74.1738	0.0767	12.8874	1.5696	0.0651	0.0316	0.7154	4.1607	5.2314	0.0061	0.362	99.2797
Lipari Obsidian	28 Jun 13 End of Night 5 um	73.4547	0.0866	12.7532	1.6548	0.0598	0.0507	0.7396	3.8705	5.1241	0.0131	0.3538	98.1611
Lipari Obsidian	28 Jun 13 End of Night 5 um	73.1317	0.0751	12.8693	1.6798	0.0762	0.0513	0.7617	4.0866	5.1218	0.005	0.3462	98.2047
Lipari Obsidian	28 Jun 13 End of Night 5 um	74.4212	0.0806	12.7827	1.3687	0.0668	0.0507	0.7814	4.0774	5.0716	-0.0012	0.3607	99.0606
Lipari Obsidian	28 Jun 13 End of Night 5 um	73.8731	0.0738	12.8791	1.5715	0.0629	0.0622	0.7548	4.0206	5.0897	0.0063	0.37	98.7639
Lipari Obsidian	28 June 13 End of Night 3um	73.1809	0.087	13.1072	1.6463	0.0657	0.0273	0.7631	3.9679	5.1256	0.0117	0.365	98.3476
Lipari Obsidian	28 June 13 End of Night 3um	74.2728	0.0691	13.6361	1.5127	0.0712	0.0216	0.7203	4.1182	5.1188	0.0056	0.3681	99.9143
Lipari Obsidian	28 June 13 End of Night 3um	73.0651	0.0736	12.8399	1.6598	0.0738	0.0652	0.7359	4.3478	5.1881	0.0163	0.3679	98.4334
Lipari Obsidian	28 June 13 End of Night 3um	73.4786	0.0737	13.3273	1.5873	0.0668	0.0111	0.7403	4.0168	5.1725	0.0096	0.3697	98.8536
Lipari Obsidian	28 June 13 End of Night 3um	72.7621	0.0804	13.7493	1.6534	0.079	0.0444	0.7559	3.9695	5.0827	0.004	0.3755	98.556
Lipari Obsidian	28 June 13 End of Night 3um	73.413	0.0809	12.3927	1.5358	0.064	0.033	0.764	4.0905	5.0598	-0.002	0.3608	97.7925
Lipari Obsidian	28 June 13 End of Night 3um	73.1811	0.0721	13.891	1.4326	0.0672	0.0204	0.7751	4.2588	5.1233	-0.0028	0.3496	99.1684
Lipari Obsidian	28 June 13 End of Night 3um	73.4087	0.077	12.9759	1.3732	0.0725	0.0421	0.7287	4.1832	5.0623	0.012	0.369	98.3046
Lipari Obsidian	28 June 13 End of Night 3um	73.3577	0.0742	13.3434	1.6372	0.0723	0.0511	0.7704	4.1625	5.1913	0.0028	0.36	99.0229
Lipari Obsidian	28 June 13 End of Night 3um	73.0679	0.0808	12.874	1.7314	0.0847	0.0296	0.7151	4.2074	5.056	0.01	0.361	98.2177
Lipari Obsidian	24 Feb 16 Morning 0735 am 5um	73.319	0.0757	12.8891	1.6201	0.0629	0.0349	0.7146	4.1384	5.0656	-0.0032		97.9171
Lipari Obsidian	24 Feb 16 Morning 0735 am 5um	74.4161	0.0784	13.0093	1.4576	0.0658	0.0372	0.6513	4.0957	5.2828	0.0043		99.0984
Lipari Obsidian	24 Feb 16 Morning 0735 am 5um	75.5255	0.0805	13.1329	1.6319	0.071	0.0384	0.7795	4.0287	5.1842	0.0066		100.479
Lipari Obsidian	24 Feb 16 Morning 0735 am 5um	74.7317	0.071	12.9399	1.5011	0.0583	0.0405	0.7968	4.2822	5.1893	0.0045		99.6152
Lipari Obsidian	24 Feb 16 Morning 0735 am 5um	73.969	0.0805	12.9062	1.4523	0.0614	0.0381	0.735	4.1022	5.193	0.0111		98.549
Lipari Obsidian	24 Feb 16 Morning 0735 am 5um	74.1728	0.0766	13.1791	1.683	0.0614	0.023	0.784	4.0631	5.3806	0.0079		99.4314
