# Supplementary material for: First identification and characterization of Borrobol‐type tephra in the Greenland ice cores: new deposits and improved age estimates
Source: J Quat Sci. 2018 Feb 15;33(2):212–24. doi: 10.1002/jqs.3016 (PMC5856069; doi:10.1002/jqs.3016)
Supplement: Supplementary file 2 — Table S2. Trace element data. [file JQS-33-212-s002.xlsx]

## Sheet: NGRIP
	Rb	Sr	Y	Zr	Nb	Cs	Ba	La	Ce	Pr	Nd	Sm	Eu	Gd	Tb	Dy	Ho	Er	Tm	Yb	Lu	Hf	Ta	Th	U	Pb	Code	Analysis date
NGRIP 1582.75 m	53.384	54.5148	31.1112	292.622	14.7157	0.712834	550.708	29.9924	46.689	6.15772	21.3488	8.02454	0.807023	6.86189	1.38737	8.24726	1.21173	3.98248	0.612939	2.80043	0.356076	8.45401	1.3003	1.74359	55.6048	6.65722	NG-2878-01	2013-09-18
NGRIP 1582.75 m	77.9948	64.2368	63.3426	265.895	27.1479	1.73688	633.022	50.4241	85.6806	9.80781	45.1995	8.40648	1.00502	4.742	1.64795	12.1975	1.84686	8.23517	0.728784	5.78351	0.788325	8.61019	2.2395	2.35573	62.3276	10.9903	NG-2878-02	2013-09-18
NGRIP 1582.75 m	72.8768	56.1959	48.8856	262.221	23.4444	0.652504	547.628	45.3942	74.7031	8.2636	33.3086	3.48675	0.587814	7.83025	1.39912	7.62416	1.46453	4.30125	0.605871	5.02259	1.27996	9.61994	1.68922	1.53471	76.6004	7.91346	NG-2878-03	2013-09-18
NGRIP 1582.75 m	90.8416	60.1226	78.4198	293.322	40.1472	0.878565	734.609	78.2804	116.986	13.8493	56.9517	16.3567	1.25507	15.1768	2.22836	14.8105	2.72804	7.89336	1.53364	6.56359	1.33946	11.0715	3.91166	3.78648	40.4132	15.0515	NG-2878-04	2013-09-18
NGRIP 1582.75 m	94.8547	67.8498	96.2617	340.374	42.5642	0.451829	833.149	79.9457	133.367	16.0162	54.673	18.4522	1.75138	19.7011	2.62927	17.1633	2.99601	9.63862	2.17514	8.08315	1.76601	11.3393	3.0264	3.38196	83.6098	15.3618	NG-2878-05	2013-09-18
NGRIP 1582.75 m	93.8507	52.5514	89.967	309.038	47.2354	0.690366	753.255	80.9627	133.97	15.9974	74.2521	14.2978	1.55566	16.4392	2.31895	11.0528	3.63561	9.93646	0.990704	8.67842	0.810945	11.843	4.69213	3.58716	27.8789	16.5688	NG-2878-06	2013-09-18
Mean (n =6)	80.6338	59.2452	67.998	293.912	32.5425	0.85383	675.395	60.8333	98.5659	11.682	47.6223	11.5041	1.16033	11.7919	1.93517	11.8492	2.3138	7.33122	1.10785	6.15528	1.0568	10.1563	2.80987	2.73161	57.7391	12.0905
1 σ	16.0674	5.93645	25.0507	28.9094	12.6792	0.45368	116.723	21.7842	35.3002	4.19097	18.692	5.75514	0.445269	6.08786	0.526298	3.70375	0.952683	2.59381	0.62845	2.1413	0.50124	1.45999	1.31633	0.981603	21.1777	4.18814
Min	53.384	52.5514	31.1112	262.221	14.7157	0.451829	547.628	29.9924	46.689	6.15772	21.3488	3.48675	0.587814	4.742	1.38737	7.62416	1.21173	3.98248	0.605871	2.80043	0.356076	8.45401	1.3003	1.53471	27.8789	6.65722
Max	94.8547	67.8498	96.2617	340.374	47.2354	1.73688	833.149	80.9627	133.97	16.0162	74.2521	18.4522	1.75138	19.7011	2.62927	17.1633	3.63561	9.93646	2.17514	8.67842	1.76601	11.843	4.69213	3.78648	83.6098	16.5688
	Rb	Sr	Y	Zr	Nb	Cs	Ba	La	Ce	Pr	Nd	Sm	Eu	Gd	Tb	Dy	Ho	Er	Tm	Yb	Lu	Hf	Ta	Th	U	Pb	Code	Analysis date
Sample 1665.60 m	116.884	72.6452	82.1119	294.841	39.0754	0.726118	543.179	68.5108	112.564	15.1649	64.1126	13.0034	1.22408	16.6175	2.1731	14.4132	2.89251	8.64904	1.24634	9.06214	1.34579	10.231	3.44867	15.45	3.73057	12.3223	Sample 3029_01	2013-09-17
Sample 1665.60 m	110.951	54.1177	38.4169	213.414	32.6968	1.05294	422.963	38.1311	54.1641	7.34369	35.42	6.90573	0.347543	8.62398	1.59261	13.2392	1.38355	3.00356	0.561568	4.03551	0.689562	7.89704	1.59195	9.2557	1.63487	39.9391	Sample 3029_02	2013-09-17
Sample 1665.60 m	125.17	66.448	72.2529	248.702	35.6538	1.96324	481.836	56.8939	91.9291	11.9015	56.3486	14.81	2.09134	13.2848	1.76345	14.4504	2.62522	6.05332	1.0591	7.63911	0.820734	8.44685	2.67802	12.8683	3.50053	17.9387	Sample 3029_03	2013-09-17
Sample 1665.60 m	158.345	73.1829	78.2395	308.913	32.4048	2.57929	500.948	62.7393	92.4505	15.3265	53.1816	10.2561	1.7063	16.7113	1.47689	16.7389	2.22586	7.22276	0.96957	7.2277	1.18291	9.85826	2.71206	14.4293	3.23675	49.0471	Sample 3029_04	2013-09-17
Sample 1665.60 m	142.463	66.1171	77.2932	273.738	40.3276	0.84165	513.681	64.1496	101.683	14.5317	57.2236	14.3448	1.07956	15.7843	2.20009	13.0868	3.21846	9.18982	1.14186	9.27842	1.13457	9.58551	3.11061	14.3122	3.7878	13.1219	Sample 3029_05	2013-09-17
Sample 1665.60 m	146.745	81.235	117.372	330.636	37.2092	1.60073	614.241	78.1259	111.656	16.3691	71.4215	15.1772	1.68575	14.3639	2.09385	23.774	3.48864	9.13853	1.34101	6.88145	1.46155	12.6126	4.53669	19.8523	3.55603	30.4143	Sample 3029_06	2013-09-17
Sample 1665.60 m	101.165	66.4688	68.555	264.205	35.5638	0.684358	481.829	55.5505	89.7947	12.3288	46.4084	12.4742	1.57911	14.0181	1.62421	13.5213	3.193	5.92463	0.97643	6.99697	0.994483	8.82392	3.13348	14.0993	3.96009	17.9622	Sample 3029_07	2013-09-17
Sample 1665.60 m	123.066	61.383	59.7211	248.712	30.8354	1.62357	388.784	49.8217	83.4918	12.0164	45.2262	6.28689	1.29189	11.7968	2.11941	9.75194	2.00763	5.87814	0.717018	5.33672	0.821432	9.92096	2.22842	10.9282	2.97853	27.9514	Sample 3029_08	2013-09-17
Sample 1665.60 m	99.307	65.5633	60.1959	249.459	28.1566	1.12068	445.105	47.3257	78.6075	10.5842	36.4129	9.80448	0.782484	11.3378	1.54252	13.451	1.89989	6.55536	1.13396	4.97106	1.1096	9.48736	2.5007	12.8156	2.99366	28.4238	Sample 3029_09	2013-09-17
Sample 1665.60 m	114.354	61.5081	66.2303	252.945	37.1703	1.10073	448.951	54.1486	98.0874	11.8951	51.5076	14.2378	1.44481	15.4853	1.9903	12.6058	2.41878	8.20128	0.970269	6.27825	1.55741	9.32569	3.38255	11.9893	3.69774	14.9575	Sample 3029_10	2013-09-17
Sample 1665.60 m	94.2521	53.4845	50.1417	241.971	27.9652	0.727099	399.203	43.8402	71.1307	10.214	41.452	11.3075	1.46837	12.3583	1.59561	8.31183	1.89326	6.17074	1.06277	5.32368	0.82895	5.901	2.32683	11.2238	2.80933	19.7235	Sample 3029_11	2013-09-17
Sample 1665.60 m	180.689	72.0105	78.6054	277.592	35.6734	5.78806	512.707	57.2864	89.3819	11.3654	49.4074	13.5041	1.27956	15.3163	2.32164	13.6761	2.32739	8.10324	1.19874	7.16428	0.8854	10.0733	2.95626	15.1628	4.19945	61.0858	Sample 3029_12	2013-09-17
Sample 1665.60 m	101.828	69.129	77.0969	271.284	35.4874	0.892809	484.686	72.9009	102.527	13.8853	59.8073	14.1219	2.12212	13.8439	1.51915	15.658	3.45078	6.6931	1.02094	9.39382	1.35482	11.5669	3.60517	17.3466	4.05407	19.9558	Sample 3029_13	2013-09-17
Mean (n =13)	124.248	66.4072	71.2487	267.416	34.4784	1.59241	479.855	57.648	90.5744	12.5328	51.3792	12.018	1.39253	13.8109	1.84714	14.0522	2.54038	6.98335	1.03074	6.89147	1.09132	9.51772	2.93934	13.8256	3.39534	27.1418
1 σ	25.94	7.70047	18.7773	30.8696	3.85343	1.37986	61.2147	11.5286	16.2152	2.48079	10.5699	2.93571	0.488341	2.32857	0.307364	3.65733	0.668023	1.7092	0.209124	1.69618	0.277964	1.63939	0.737473	2.81629	0.682953	14.8579
Min	94.2521	53.4845	38.4169	213.414	27.9652	0.684358	388.784	38.1311	54.1641	7.34369	35.42	6.28689	0.347543	8.62398	1.47689	8.31183	1.38355	3.00356	0.561568	4.03551	0.689562	5.901	1.59195	9.2557	1.63487	12.3223
Max	180.689	81.235	117.372	330.636	40.3276	5.78806	614.241	78.1259	112.564	16.3691	71.4215	15.1772	2.12212	16.7113	2.32164	23.774	3.48864	9.18982	1.34101	9.39382	1.55741	12.6126	4.53669	19.8523	4.19945	61.0858

## Sheet: GRIP
	Rb	Sr	Y	Zr	Nb	Cs	Ba	La	Ce	Pr	Nd	Sm	Eu	Gd	Tb	Dy	Ho	Er	Tm	Yb	Lu	Hf	Ta	Th	U	Pb	Code	Analysis date
Sample 1727.75 m	47.045	55.704	24.1154	239.942	8.73848	1.28148	466.564	21.024	37.0636	4.85601	20.8483	4.97775	0.707398	6.08086	1.01884	4.66864	0.662571	4.16667	0.28042	2.07475	0.509618	7.76932	1.0969	1.13989		5.07559	GP-3142-01	2013-09-18
Sample 1727.75 m	62.8374	47.9094	60.1636	249.391	26.5684	0.352329	541.11	48.533	79.7734	11.6847	37.539	8.02143	1.3061	12.8263	0.695308	8.68349	1.89735	5.48706	0.819104	4.4807	0.900869	8.70431	3.03828	2.56823	56.257	10.7637	GP-3142-02	2013-09-18
Sample 1727.75 m	72.0464	54.3934	57.3923	260.354	24.7686	0.801016	632.466	45.7645	80.0479	9.6374	32.4582	10.6142	0.785068	9.75853	1.51529	8.71973	1.9212	4.7827	0.859075	4.97624	0.506813	10.3217	2.07474	2.38013		9.27468	GP-3142-03	2013-09-18
Sample 1727.75 m	74.5544	47.0121	57.6325	285.326	32.5666	1.07811	636.079	53.4129	84.8816	9.55012	47.1923	8.17612	1.68177	9.93466	1.01174	9.29109	1.79623	4.53382	0.877599	3.94014	1.0793	8.42714	2.44863	2.54916		12.0929	GP-3142-04	2013-09-18
Sample 1727.75 m	85.47	54.8033	84.9348	300.091	36.0967	0.85591	734.387	70.217	120.265	14.848	55.5562	10.6564	1.98797	16.1536	2.22055	17.7756	3.55246	9.36124	1.28276	8.833	1.16805	12.1165	3.55899	4.15424	59.5777	13.9442	GP-3142-07	2013-09-18
Mean (n =5)	68.3906	51.9644	56.8477	267.021	25.7478	0.873769	602.121	47.7903	80.4063	10.1153	38.7188	8.48918	1.29366	10.9508	1.29235	9.82771	1.96596	5.6663	0.823791	4.86097	0.83293	9.46779	2.44351	2.55833	57.9174	10.2302
1 σ	14.4009	4.15068	21.6344	25.086	10.5421	0.348388	102.062	17.7176	29.5291	3.64245	13.372	2.3377	0.555703	3.76688	0.596083	4.8117	1.03094	2.12113	0.357093	2.47719	0.31165	1.75325	0.94173	1.07131	2.34812	3.35527
Min	47.045	47.0121	24.1154	239.942	8.73848	0.352329	466.564	21.024	37.0636	4.85601	20.8483	4.97775	0.707398	6.08086	0.695308	4.66864	0.662571	4.16667	0.28042	2.07475	0.506813	7.76932	1.0969	1.13989	56.257	5.07559
Max	85.47	55.704	84.9348	300.091	36.0967	1.28148	734.387	70.217	120.265	14.848	55.5562	10.6564	1.98797	16.1536	2.22055	17.7756	3.55246	9.36124	1.28276	8.833	1.16805	12.1165	3.55899	4.15424	59.5777	13.9442
	Rb	Sr	Y	Zr	Nb	Cs	Ba	La	Ce	Pr	Nd	Sm	Eu	Gd	Tb	Dy	Ho	Er	Tm	Yb	Lu	Hf	Ta	Th	U	Pb	Code	Analysis date
Sample 1734 m	60.5033	50.13	27.968	231.864	17.8016	1.04602	488.487	29.7278	48.9338	5.47846	22.6958	5.06706	1.0068	6.30582	0.912303	6.4059	1.19849	2.61617	0.506122	3.20489	0.210854	6.38551	1.66858	1.17947	23.4713	4.98516	GP_3153-01	2013-09-18
Sample 1734 m	88.479	58.8752	97.0175	344.417	48.2626	1.35712	816.368	80.8289	152.843	16.2096	68.5789	15.7487	0.935512	12.6841	2.4855	17.4079	3.43023	10.8053	1.27988	8.60155	1.45582	10.2139	4.05772	4.23888	22.3871	19.1146	GP_3153-02	2013-09-18
Sample 1734 m	91.5606	63.8511	135.354	338.444	45.9152	0.585415	774.037	84.4889	129.731	17.0967	64.6951	16.9704	1.8411	13.7985	2.54944	16.4572	3.5031	10.4563	1.56906	10.106	1.48279	13.8141	3.8754	3.792	27.7475	18.8995	GP_3153-04	2013-09-18
Sample 1734 m	98.7951	73.7202	119.592	362.763	60.9085	1.35193	970.516	93.2261	195.032	20.3946	81.4484	19.6642	1.76161	23.3484	2.49717	19.4492	3.37183	10.8019	1.4301	10.1705	2.45416	13.1393	4.97551	4.28743	23.2432	20.9479	GP_3153-05	2013-09-18
Sample 1734 m	62.5768	54.6768	57.3127	290.066	24.9293	0.622306	669.922	53.6251	79.1741	10.7873	43.8877	7.89762	0.886103	13.7644	1.36289	11.3861	1.98292	7.79388	0.608635	4.84916	1.02842	9.89582	2.27973	2.19198	23.1953	11.8953	GP_3153-06	2013-09-18
Sample 1734 m	43.1102	55.8594	21.9475	236.363	11.6162	0.414747	412.687	18.1253	27.6114	3.19561	15.7762	4.66376	0.505866	1.49263	0.554472	3.11905	0.815535	2.25639	0.372071	1.97862	0.398604	6.86552	0.571094	1.07655	30.5947	3.72575	GP_3153-07	2013-09-18
Mean (n =6)	74.1708	59.5188	76.532	300.653	34.9056	0.896257	688.67	60.0037	105.554	12.1937	49.5137	11.6686	1.15617	11.899	1.72696	12.3709	2.38369	7.45499	0.960979	6.48511	1.17177	10.0524	2.90467	2.79438	25.1065	13.2614	GP_3153-08	2013-09-18
1 σ	21.9065	8.31683	47.8356	56.8829	19.546	0.411335	209.582	31.1386	64.5039	6.86236	26.4683	6.56589	0.529626	7.46148	0.896216	6.54706	1.21237	4.04941	0.523334	3.60324	0.820198	3.07677	1.66879	1.49885	3.2951	7.56864
Min	43.1102	50.13	21.9475	231.864	11.6162	0.414747	412.687	18.1253	27.6114	3.19561	15.7762	4.66376	0.505866	1.49263	0.554472	3.11905	0.815535	2.25639	0.372071	1.97862	0.210854	6.38551	0.571094	1.07655	22.3871	3.72575
Max	98.7951	73.7202	135.354	362.763	60.9085	1.35712	970.516	93.2261	195.032	20.3946	81.4484	19.6642	1.8411	23.3484	2.54944	19.4492	3.5031	10.8053	1.56906	10.1705	2.45416	13.8141	4.97551	4.28743	30.5947	20.9479
	Rb	Sr	Y	Zr	Nb	Cs	Ba	La	Ce	Pr	Nd	Sm	Eu	Gd	Tb	Dy	Ho	Er	Tm	Yb	Lu	Hf	Ta	Th	U	Pb	Code	Analysis date
Sample 1818.30 m	68.9817	66.7285	30.9387	225.955	13.1084	0.890892	327.231	29.5728	37.184	6.65942	26.7173	5.68368	1.84725	3.02508	1.5792	7.0885	1.36731	5.22849	0.447317	4.07407	0.910934	6.84519	0.876982	6.92313	1.46912	17.8466	GRIP3306 40-55_01	2013-09-17
Sample 1818.30 m	85.6598	67.772	59.2608	282.942	22.8619	0.681921	463.059	49.7548	67.4099	9.59211	54.7228	10.0899	0.866406	9.75659	1.03583	10.1285	1.57723	7.94167	1.14571	7.85397	0.772167	9.87608	1.8801	9.15686	2.19978	27.1442	GRIP3306 40-55_05	2013-09-17
Sample 1818.30 m	115.999	112.693	75.557	274.795	36.4876	1.89988	605.701	69.5609	103.869	13.485	65.4731	16.4893	1.88631	15.021	1.77831	12.4522	3.41801	8.02954	0.903811	8.07677	1.21422	10.5633	3.55928	16.234	3.84045	18.3672	GRIP3306 40-55_07	2013-09-17
Sample 1818.30 m	117.372	79.0782	76.2819	366.695	33.7415	1.04216	550.895	69.2629	98.9318	15.9695	59.4155	18.5906	1.76728	15.4025	1.88755	14.442	2.80028	8.20077	1.37135	8.16375	1.4772	11.4078	4.20262	19.9401	2.74302	18.8942	GRIP3306 40-55_08	2013-09-17
Sample 1818.30 m	127.6	59.9322	76.4951	295.09	34.8327	1.60444	511.221	68.6819	98.9387	13.1524	65.9513	14.5357	0.902639	18.7534	2.09814	15.2973	3.78001	8.32242	1.38057	10.3996	0.925658	10.8258	4.11947	17.6625	3.41104	29.0503	GRIP3306 40-55_10	2013-09-17
Sample 1818.30 m	137.477	81.2213	71.1197	260.689	33.0632	1.88839	536.956	63.0614	98.2188	16.3703	50.4507	14.8248	1.2691	15.731	1.70946	11.0769	2.49471	8.00198	0.883487	8.02638	1.46214	7.77844	2.04875	28.7599	3.80154	68.1582	GRIP3306 40-55_11	2013-09-17
Sample 1818.30 m	116.149	69.808	79.0811	318.53	36.941	1.34336	559.033	73.247	105.59	14.0748	62.3667	11.8805	1.21022	18.2584	2.29765	16.3053	3.26718	8.81323	1.09073	9.06955	1.03987	11.7659	3.66883	16.2224	4.21342	12.0091	GRIP3306 40-55_12	2013-09-17
Mean (n =7)	109.891	76.7476	66.962	289.242	30.148	1.33587	507.728	60.4488	87.1632	12.7577	55.0139	13.1564	1.39274	13.7069	1.76945	12.3987	2.6721	7.79116	1.03185	7.95201	1.1146	9.86608	2.908	16.4141	3.09691	27.3528
1 σ	24.0407	17.4612	17.189	44.6465	8.88001	0.484337	90.8618	15.6355	25.5152	3.48798	13.6874	4.3243	0.438994	5.5466	0.403952	3.23883	0.920786	1.16804	0.324904	1.93017	0.27755	1.86537	1.29529	7.17895	0.997867	18.9125
Min	68.9817	59.9322	30.9387	225.955	13.1084	0.681921	327.231	29.5728	37.184	6.65942	26.7173	5.68368	0.866406	3.02508	1.03583	7.0885	1.36731	5.22849	0.447317	4.07407	0.772167	6.84519	0.876982	6.92313	1.46912	12.0091
Max	137.477	112.693	79.0811	366.695	36.941	1.89988	605.701	73.247	105.59	16.3703	65.9513	18.5906	1.88631	18.7534	2.29765	16.3053	3.78001	8.81323	1.38057	10.3996	1.4772	11.7659	4.20262	28.7599	4.21342	68.1582

## Sheet: ATHOG standards
Standard	Crater size (um)	Date	Rb	Sr	Y	Zr	Nb	Cs	Ba	La	Ce	Pr	Nd	Sm	Eu	Gd	Tb	Dy	Ho	Er	Tm	Yb	Lu	Hf	Ta	Pb	Th	U
ATHO-G	20	2013-09-17	73.4798	107.724	96.2333	501.378	57.0178	1.34395	581.19	53.3497	111.422	15.0308	57.1329	15.1899	3.06067	17.3941	2.77889	17.7548	3.64685	10.2821	1.89287	11.9673	1.81096	15.9053	4.37618	8.02768	7.77834	2.85971
ATHO-G	20	2013-09-17	71.9659	108.357	102.979	522.271	60.0102	1.17868	623.996	55.5705	119.672	16.5375	66.1172	17.9165	2.81934	18.0011	2.77488	20.1064	3.57075	11.4878	1.71315	13.099	1.90058	16.5461	4.50629	6.93447	8.76026	2.86733
ATHO-G	20	2013-09-17	78.3313	100.853	98.0218	497.077	58.5379	1.24147	599.249	54.3407	115.645	15.1874	69.4096	15.2683	3.33098	15.6555	2.57583	18.5474	3.64284	11.66	1.58242	12.4506	1.71263	14.5723	4.41364	6.57932	7.86968	3.01969
ATHO-G	20	2013-09-17	71.8197	103.431	89.8725	474.448	57.5015	1.21113	572.598	51.0671	111.448	13.6929	59.1035	15.5173	2.88368	15.014	2.35709	17.5029	3.35641	10.0283	1.50089	11.7048	1.69128	13.9405	4.15765	6.40368	7.56546	2.75659
ATHO-G	20	2013-09-17	73.3715	97.16	90.4167	456.202	57.0724	1.14592	582.682	51.0173	114.304	14.1511	58.8272	14.6955	2.86322	14.0193	2.46478	16.1175	3.29359	9.99958	1.42614	11.5814	1.69252	14.6714	3.98209	6.17112	7.48538	3.06729
ATHO-G	10	2013-09-17	80.4779	88.7653	88.3206	441.575	48.4736	1.12667	396.238	44.4614	73.8396	12.1185	53.9441	15.4056	2.61109	15.2381	2.39673	17.4251	3.35494	8.76294	1.36814	10.863	1.55026	11.2408	3.62688	3.92869	6.79576	2.32599
ATHO-G	10	2013-09-17	91.3703	101.711	106.241	516.73	55.4003	1.48436	432.996	53.1113	87.4018	13.4445	64.5704	18.7514	2.50645	19.3422	3.14642	17.3245	4.03624	10.9132	1.87366	13.9654	1.74994	15.1849	4.08743	3.99865	7.78365	2.2546
ATHO-G	10	2013-09-17	91.1421	107.217	106.859	532.089	56.6062	1.27757	431.651	53.9479	87.2986	13.4987	66.39	18.7512	2.71771	18.578	2.82764	19.1268	4.59255	11.8381	1.86902	14.0306	1.70657	15.504	3.83604	4.62312	7.28039	2.17889
ATHO-G	10	2013-09-17	88.2333	98.7665	104.777	544.073	55.4934	1.32912	431.029	47.1824	89.5421	14.3605	65.1799	15.4133	2.99774	17.19	2.33648	21.3309	3.28938	9.32841	1.74533	11.9559	1.71413	13.6175	3.52658	3.95404	7.33915	2.27006
ATHO-G	10	2013-09-17	82.1342	97.161	97.4084	513.242	54.3362	1.07987	406.838	49.59	85.679	13.4213	63.1091	15.7335	2.70293	19.3449	2.46161	18.9156	3.58174	10.7622	1.58152	11.3649	1.45705	13.0329	3.52331	3.65666	7.01832	2.26473
